# Supplementary material for: Conversion Strategy in Left-Sided RAS/BRAF Wild-Type Metastatic Colorectal Cancer Patients with Unresectable Liver-Limited Disease: A Multicenter Cohort Study
Source: Cancers (Basel). 2022 Nov 9;14(22):5513. doi: 10.3390/cancers14225513 (PMC9688791; doi:10.3390/cancers14225513)
Supplement: Supplementary file 1 [file cancers-14-05513-s001.zip]

Archive with 1 entries (1 files):
- cancers-1950287-supplementary.pdf
